# Supplementary material for: Maternal dietary selenium intake is associated with increased gestational length and decreased risk of preterm delivery
Source: Br J Nutr. 2019 Dec 23;123(2):209–19. doi: 10.1017/S0007114519002113 (PMC7015879; doi:10.1017/S0007114519002113)
Supplement: Supplementary file 1 [file S0007114519002113sup.zip]

Archive with 2 entries (2 files):
- S0007114519002113sup001.docx
- S0007114519002113sup002.docx
